# Supplementary material for: Taxonomic Revision of Hook-Forming Acrosorium (Delesseriaceae, Rhodophyta) from the Northwestern Pacific Based on Morphology and Molecular Data
Source: Plants (Basel). 2021 Oct 22;10(11):2269. doi: 10.3390/plants10112269 (PMC8618918; doi:10.3390/plants10112269)
Supplement: Supplementary file 1 [file plants-10-02269-s001.zip]

Archive with 1 entries (1 files):
- Table S1_collection information.xlsx
