# Supplementary material for: Taxonomic Revision of Hook-Forming Acrosorium (Delesseriaceae, Rhodophyta) from the Northwestern Pacific Based on Morphology and Molecular Data
Source: Plants (Basel). 2021 Oct 22;10(11):2269. doi: 10.3390/plants10112269 (PMC8618918; doi:10.3390/plants10112269)
Supplement: Supplementary file 1 [file plants-10-02269-s001.zip › Table S1_collection information.xlsx]

## Sheet: Sheet1
Region	No. of voucher	Collection information	Phenotype	rbcL GenBank Accession No.
North-western Pacific	JN1106110031	Strait of Udo, Jeju Island, Korea, coll. J.C. Kang, 11 Jun. 2011	CM	MZ852253
	JN1106110035	Strait of Udo, Jeju Island, Korea, coll. J.C. Kang, 11 Jun. 2011	CM+AC	MZ852275
	JN1106110036	Strait of Udo, Jeju Island, Korea, coll. J.C. Kang, 11 Jun. 2011	CM	MZ852254
	JN1207050044	Strait of Udo, Jeju Island, Korea, coll. J.C. Kang & H.W. Lee, 5 Jul. 2012	AF	MZ852255
	JN1207050045	Strait of Udo, Jeju Island, Korea, coll. J.C. Kang, 5 Jul. 2012	AF	MZ852256
	JN1210270053	Gyeongpodae, Gangreung, Korea, coll. H.W. Lee & M.Y. Yang, 27 Oct. 2012	AF	MZ852257
	JN1212200049	Songeong beach, Busan, Korea, coll. J.C. Kang & H.W. Lee 2012	AC	MZ852258
	JN1302170001	Biyangdo, Jeju, Korea, coll. J.C. Kang & B. Kim, 17 Feb. 2013	AC	MZ852259
	JN1303040002	Gapado, Jeju Island, Korea, coll. J.C. Kang, 4 Mar. 2013	AC	MZ852260
	JN1303260008	Gapado, Jeju Island, Korea, coll. J.C. Kang, 26 Mar. 2013	AC	MZ852261
	JN1307310149	Geomundo, Yeosu, Korea, coll. J.C. Kang & H.W. Lee 2013	AF+AC	MZ852262
	JN1304050002	Seopseom, Jeju Island, Korea, coll. J.C. Kang, 5 Apr. 2013	CM+AF	MZ852263
	JN1304050003	Seopseom, Jeju Island, Korea, coll. J.C. Kang, 5 Apr. 2013	CM+AF	MZ852264
	JN1304220033	Dokdo, Uleung, Korea, coll. J.C. Kang & H.W. Lee, 22 Apr. 2013	CM	MZ852265
	JN1304220036	Dokdo, Uleung, Korea, coll. J.C. Kang & H.W. Lee, 22 Apr. 2013	CM	MZ852266
	JN1306040011	Chujado, Jeju Island, Korea, coll. J.C. Kang, 4 Jun. 2013	AF	MZ852267
	JN1306040012	Chujado, Jeju Island, Korea, coll. J.C. Kang, 4 Jun. 2013	CM+AF	MZ852268
	JN1306040013	Chujado, Jeju Island, Korea, coll. J.C. Kang, 4 Jun. 2013	CM+AF	MZ852269
	JN1307190019	Jukbyeon, Uljin, Korea, coll. M.S. Kim & M.Y. Yang, 19 Jul. 2013	CM	MZ852270
	JN1308020036	Cheongsando, Wando, Korea, coll. J.C. Kang & H.W. Lee, 2 Aug. 2013	AC	MZ852271
	JN1304090004	Chiba, Japan, coll. J.C. Kang, H.W. Lee & M.Y. Yang, 9 Apr. 2013	AC	MZ852272
	JN1304090005	Chiba, Japan, coll. J.C. Kang, H.W. Lee & M.Y. Yang, 9 Apr. 2013	AC	MZ852273
	JN1305220001	Gangjeong, Jeju Island, Korea, coll. J.C. Kang, 22 May 2013	CH	MZ852274
	JN1403240049	Onjuku, Chiba, Japan, coll. J.C. Kang, H.W. Lee & M.Y. Yang, 24 Mar. 2014	CH	MZ852276
	JN1403260037	Gochome, Shimoda, Japan, coll. J.C. Kang, H.W. Lee & M.Y. Yang, 26 Mar. 2014	AF+CM	MZ852277
	JN1403280017	Toji, Shimoda, Japan, coll. J.C. Kang, H.W. Lee & M.Y. Yang, 28 Mar. 2014	AC	MZ852278
	JN1403280085	Enoshima, Kanagawa, Japan, coll. J.C. Kang, H.W. Lee & M.Y. Yang, 28 Mar. 2014	AF	MZ852279
	JN1404160015	Myeongsasimni, Sinjido, Wando, Korea, coll. M.S. Kim & M.Y. Yang, 16 Apr. 2014	CM	MZ852280
	JN1404180001	Jongdal, Jeju, Korea, coll. J.C. Kang, 18 Apr. 2014	CM	MZ852281
California, U.S.A	UC1498023	South end of Monterey Bay, California, U.S.A. coll. Z.M. Arnold, 2 Jun. 1967		MZ852282
	UC1934340	Diablo Canyon, San Luis Obisbo County, California, U.S.A. coll. K.A. Miller, 16 Dec. 2008		MZ852287
	UC1965235	Santa Cruz Island, California, U.S.A. coll. K.A. Miller, 14 Sep. 2007		MZ852286
	UC2026099	Danta Point, Orange County, California, U.S.A. coll. K.A. Miller, 12 Dec. 2012		MZ852283
	UC2034278	Santa Cruz Island, California, U.S.A. coll. K.A. Miller, 14 Sep. 2005		MZ852284
	UC2034311	Santa Barbara Islands, California, U.S.A. coll. K.A. Miller, 12 Sep. 2005		MZ852285
Europe	JN1404280052	San Sevastian, La Caleta, Cádiz, Spain, coll. J.C. Kang & Y.H. Koh, 28 Apr. 2013		MZ852291
	JN1404280053	San Sevastian, La Caleta, Spain, Cádiz, coll. J.C. Kang & Y.H. Koh, 28 Apr. 2013		MZ852292
	JN1404300010	Atlanterra, Cádiz, Spain, coll. J.C. Kang & Y.H. Koh, 30 Apr. 2013		MZ852288
	JN1405010033	Valdevaqueros, Tarifa, Spain, coll. J.C. Kang & Y.H. Koh, 1 May 2013		MZ852290
	JN1405010034	Valdevaqueros, Tarifa, Spain, coll. J.C. Kang & Y.H. Koh, 1 May 2013		MZ852289
Southern hemisphere	JN1309080014	Cape Palliser, Wellington, North Island, New Zealand, coll. H.W. Lee, 8 Sep. 2013		MZ852293
	JN1309140014	Muritai, Eastbourne, North Island, New Zealand, coll. H.W. Lee, 14 Sep. 2013		MZ852294
	JN1309270020	Mathesons Bay, North Auckland, New Zealand, coll. H.W. Lee, 27 Sep. 2013		MZ852296
	JN1511080064	Eaglehawk Neck, Tasmania, Australia, coll. J.C. Kang & H.W. Lee, 8 Nov. 2015		MZ852298
	JN1511080067	Eaglehawk Neck, Tasmania, Australia, coll. J.C. Kang & H.W. Lee, 8 Nov. 2015		MZ852299
	JN1511080086	Eaglehawk Neck, Tasmania, Australia, coll. J.C. Kang & H.W. Lee, 8 Nov. 2015		MZ852295
	JN15110800R5	Eaglehawk Neck, Tasmania, Australia, coll. J.C. Kang & H.W. Lee, 8 Nov. 2015		MZ852297
